# Supplementary material for: Timing of transcription during the cell cycle: Protein complexes binding to E2F, E2F/CLE, CDE/CHR, or CHR promoter elements define early and late cell cycle gene expression
Source: Oncotarget. 2016 Jul 28;8(58):97736–48. doi: 10.18632/oncotarget.10888 (PMC5716687; doi:10.18632/oncotarget.10888)
Supplement: Supplementary file 2 [file oncotarget-08-97736-s002.xlsx]

## Sheet: Tabelle1
Suppl. Table S1
primer	sequence 5-->3	application
hTTK-f	aaaaGGTACCAAAGTGCCAGCACCCTACC	cloning
hTTK-f	aaaaCCATGGACAAAACCTCCTGCATCACC	cloning
QC-hTTK-CHR-f	GTGATAGCGACGGGGAAATgCAtACGTGTTTGCGGAAAGG	mutagenesis
QC-hTTK-CHR-r	CCTTTCCGCAAACACGTaTGcATTTCCCCGTCGCTATCAC	mutagenesis
QC-hTTK-CDE-f	GAGACCGTAGTGATAGCGAataGGAAATTCAAACGTGTTTG	mutagenesis
QC-hTTK-CDE-r	CAAACACGTTTGAATTTCCtatTCGCTATCACTACGGTCTC	mutagenesis
qPCR-hTTK_E3_f	TTGGTCGTTACAGTCAAGCAA	mRNA quantification
qPCR-hTTK_E4_r	GTGCATCATCTGGCTCTTGA	mRNA quantification
ChIP_hTTK_f	TCACGACTGTCGCTTCTACG	ChIP-qPCR
ChIP_hTTK_r	GCTGGGGAAATGAAAAGATG	ChIP-qPCR
hORC1-Kpn-f	aaaaaGGTACCGCTGTGCGCATCCTTCACT	cloning
hORC1-Nco-r	aaaaaCCATGGTACAACTACGGGCCGAAAG	cloning
QC-hORC1-CLE-f	CGCCGATTGGCGCGAAGTgcatTTTTCTCCTTCCACCTTC	mutagenesis
QC-hORC1-CLE-r	GAAGGTGGAAGGAGAAAAatgcACTTCGCGCCAATCGGCG	mutagenesis
QC-hORC1-E2F-f	GCGGGGCCACGCCGATTGataCGAAGTTTTCTTTTCTCC	mutagenesis
QC-hORC1-E2F-r	GGAGAAAAGAAAACTTCGtatCAATCGGCGTGGCCCCGC	mutagenesis
qPCR-hORC1-E2-f	TACCCCACAAGGCTGAAGAC	mRNA quantification
qPCR-hORC1-E3-r	CGGTGGAACAACCTTCTGTT	mRNA quantification
ChIP-hORC1-f	AGTTGGTGTCGCAACGAAG	ChIP-qPCR
ChIP-hORC1-r	TACAACTACGGGCCGAAAG	ChIP-qPCR
hCDC45-f	aaaaaCTCGAGCCCAGACTGCCTCTGCTT	cloning
hCDC45-r	aaaaaCCATGGGAAATCGGACACGAACATAGC	cloning
QC-hCDC45-E2F-f	AGGAGCCGTGATTataCGGGAGTCTTGACCGCCGCCGGGCT	mutagenesis
QC-hCDC45-E2F-r	AGCCCGGCGGCGGTCAAGACTCCCGtatAATCACGGCTCCT	mutagenesis
QC-hCDC45-CLE-f	AGGAGCCGTGATTTGGCGGGAGTCgcatCCGCCGCCGGGCT	mutagenesis
QC-hCDC45-CLE-r	AGCCCGGCGGCGGatgcGACTCCCGCCAAATCACGGCTCCT	mutagenesis
qPCR-hCDC45-E2-f	GGACGTGGATGCTCTGTGT	mRNA quantification
qPCR-hCDC45-E3-r	AAGTTCTTGCCACCCAGAAA	mRNA quantification
ChIP-hCDC45-f	AGAAGCTATTGGTTGGTGATCC	ChIP-qPCR
ChIP-hCDC45-r	GAAATCGGACACGAACATAGC	ChIP-qPCR
hRAd51-f	aaaaaGGTACCGTCGTGGTCTTCGATCTGGTA	cloning
hRAd51-r	aaaaaCCATGGCAGATGAGTTGCAGTTCCCA	cloning
QC-hRAD51-E2F-f	TGGGCGAGAGGGTTTataGGGAATTCTGAAAGCCGCTGGCGGA	mutagenesis
QC-hRAD51-E2F-r	TCCGCCAGCGGCTTTCAGAATTCCCtatAAACCCTCTCGCCCA	mutagenesis
QC-hRAD51-CLE-f	TGGGCGAGAGGGTTTGGCGGGAATTgcatAAGCCGCTGGCGGA	mutagenesis
QC-hRAD51-CLE-r	TCCGCCAGCGGCTTatgcAATTCCCGCCAAACCCTCTCGCCCA	mutagenesis
qPCR-hRAD51-E2-f	CAGATGCAGCTTGAAGCAAA	mRNA quantification
qPCR-hRAD51-E3-r	TCTTCACATCGTTGGCATTT	mRNA quantification
ChIP-hRAD51-f	GAGGCGGGGATACGTTAC	ChIP-qPCR
ChIP-hRAD51-r	CTCCTTAGGGCTCGGTCTCT	ChIP-qPCR
hINCENP-f	aaaaaGGTACCGCAGCAGAGATCAGAAGACTG	cloning
hINCENP-r	aaaaaCCATGGAGGCTGCTCCGATCCAA	cloning
QC-hINCENP-CHR-f	TTGGCTGAGCCTTCAGTTgcatAAATCATAGTTTTCGCCC	mutagenesis
QC-hINCENP-CHR-r	GGGCGAAAACTATGATTTatgcAACTGAAGGCTCAGCCAA	mutagenesis
QC-hINCENP-CDE-f	CTTGCCGAGGATTGGCTGAGataTCAGTTTTGAAAATCATAG	mutagenesis
QC-hINCENP-CDE-r	CTATGATTTTCAAAACTGAtatCTCAGCCAATCCTCGGCAAG	mutagenesis
qPCR-hINCENP-E2-f	AGGACTTGGTGTGGCTTGAG	mRNA quantification
qPCR-hINCENP-E3-r	CTTCCGTCGGTTCTTCTGAG	mRNA quantification
ChIP-hINCENP-f	CTTCCTGTTATTTGATTGGCTTA	ChIP-qPCR
ChIP-hINCENP-r	GGGCCTTCGGGACTCAC	ChIP-qPCR
mBmyb-f	aaaaaGGTACCcttccagtctttgctatgtgtgtg	cloning
mBmyb-r	aaaaaCCATGGcgtccgccgagacatc	cloning
QC-mBmyb_CDE_f	gcggcgccgacgcacttATTAggagataggaaagtggttc	mutagenesis
QC-mBmyb_CDE_r	gaaccactttcctatctccTAATaagtgcgtcggcgccgc	mutagenesis
QC-mBmyb_CLE_f	gacgcacttggcgggagatGCATaagtggttctgtgcgctc	mutagenesis
QC-mBmyb_CLE_r	gagcgcacagaaccacttATGCatctcccgccaagtgcgtc	mutagenesis
qPCR-hBMYB-E4-f	cagcaatgccagtacaggtg	mRNA quantification
qPCR-hBMYB-E5-r	ctcagggttgaggtggttgt	mRNA quantification
ChIP-hBMYB-f	ggtgcggctctaggga	ChIP-qPCR
ChIP-hBMYB-r	cgctacttcggagttgtgga	ChIP-qPCR
