# Supplementary material for: Timing of transcription during the cell cycle: Protein complexes binding to E2F, E2F/CLE, CDE/CHR, or CHR promoter elements define early and late cell cycle gene expression
Source: Oncotarget. 2016 Jul 28;8(58):97736–48. doi: 10.18632/oncotarget.10888 (PMC5716687; doi:10.18632/oncotarget.10888)
Supplement: Supplementary file 3 [file oncotarget-08-97736-s003.xlsx]

## Sheet: README
Supplementary Table S2
Column name	Description
Gene	Name of corresponding gene.
Transcript ID	UCSC transcript ID of corresponding of selected transcript (format: <ID>_<chr>_<TSS>_<strand>). In case of several transcripts of the same gene and with the same TSS, a representative was arbitrarily choosen.
TSS	annotated transcription start site (<chr>:<location>).
Strand	Orientation/direction of the transcript.
Cell Cycle	Annotated cell-cycle phase of maximal expression.
E2F	Conserved E2F binding sites (average phastCons conservation >=0.9).
E2F plus downstream seq	Conserved E2F binding sites in combination with downstream elements (format: E2Fsite - spacer [4bp] - putative downstream regulatory element [6bp]).

## Sheet: Tabelle1
Gene	UCSC	TSS	strand	cell cycle	E2F	E2F plus downstream seq
ATAD2	uc003yqj.3	chr8:124408705	-	S-phase	TTCCGCG_1.000_-_28	5-CGCGGAA-GAGC-CAGAGC-3
ATAD5	uc002hfs.1	chr17:29159022	+	G1/S	TTCGCGC_1.000_-_-26	5-GCGCGAA-AACC-CAATTG-3
BLM	uc002bpr.3	chr15:91260578	+	S-phase	TTCCCGC_0.994_-_46	5-GCGGGAA-GTTT-GGATCC-3
BRCA1	uc010wht.1	chr17:41277500	-	S-phase	TTCCCGC_1.000_-_71	5-GCGGGAA-TTAC-AGATAA-3
BRCA2	uc001uua.1	chr13:32889616	+	G1/S	TTCCGGG_0.991_+_-58	5-TTCCGGG-TGGT-GCGTGT-3
BRIP1	uc002izk.2	chr17:59940920	-	G1/S	TTCCCGC_1.000_-_32	5-GCGGGAA-TTCG-TCTCGG-3
C11orf30	uc009yuj.1	chr11:76156068	+	S-phase	TTCCCGC_1.000_-_-62	5-GCGGGAA-AAGC-GAACTA-3
C11orf30	uc009yuj.1	chr11:76156068	+	S-phase	TTGCCCC_1.000_+_10	5-TTGCCCC-TTCA-GAGGCA-3
C11orf30	uc009yuj.1	chr11:76156068	+	S-phase	TTGGCGG_1.000_+_62	5-TTGGCGG-AGGA-GCCTTT-3
C11orf30	uc009yuj.1	chr11:76156068	+	S-phase	TTCGGGG_0.999_-_87	5-CCCCGAA-AGGC-CGGGCA-3
C11orf30	uc009yuj.1	chr11:76156068	+	S-phase	TTGGGGC_0.958_+_191	5-TTGGGGC-TCCC-AGCCCC-3
C11orf82	uc001ozt.3	chr11:82612736	+	S-phase	TTCCGGC_0.982_+_14	5-TTCCGGC-GGAA-AAGGAC-3
CDC25A	uc003csh.1	chr3:48229801	-	G1/S	TTGGCGC_1.000_+_-150	5-TTGGCGC-CAAC-TAGGAA-3
CDC25A	uc003csh.1	chr3:48229801	-	G1/S	TTCGCGG_1.000_-_-92	5-CCGCGAA-AGGC-CGGCCT-3
CDC25A	uc003csh.1	chr3:48229801	-	G1/S	TTGCCGG_0.990_+_96	5-TTGCCGG-CGCC-CGCCCG-3
CDC45	uc002zpr.3	chr22:19467413	+	G1/S	TTGGCGG_0.978_+_6	5-TTGGCGG-GAGT-CTTGAC-3
CDC6	uc002huj.1	chr17:38444145	+	G1/S	TTGGCGC_0.996_+_-6	5-TTGGCGC-GAGC-GCGGCT-3
CDC6	uc002huj.1	chr17:38444145	+	G1/S	TTGGCGG_0.990_+_-41	5-TTGGCGG-GAGG-TGGGAA-3
CDC6	uc002huj.1	chr17:38444145	+	G1/S	TTGGGGC_0.948_+_-153	5-TTGGGGC-TCTC-TCATTG-3
CDCA5	uc001ocp.2	chr11:64851615	-	S-phase	TTCCGGG_1.000_+_-80	5-TTCCGGG-TGCG-GCGCGC-3
CDCA7	uc010zek.1	chr2:174219560	+	G1/S	TTCCCGC_0.974_-_-25	5-GCGGGAA-AGAC-AGCCCG-3
CLSPN	uc009vux.3	chr1:36235551	-	G1/S	TTCCCGC_1.000_-_-34	5-GCGGGAA-AGCA-AGAACA-3
CLSPN	uc009vux.3	chr1:36235551	-	G1/S	TTGGCGG_0.964_-_-175	5-CCGCCAA-CTCA-GCCTGG-3
CREBZF	uc001pas.2	chr11:85376182	-	G1/S	TTCGCGC_0.970_-_-31	5-GCGCGAA-ACGC-GGTGGG-3
CREBZF	uc001pas.2	chr11:85376182	-	G1/S	TTGCCGC_0.907_+_-120	5-TTGCCGC-TGTT-ATTATG-3
CREBZF	uc001pas.2	chr11:85376182	-	G1/S	TTCCGGC_1.000_+_11	5-TTCCGGC-TACG-CCGTTG-3
DCLRE1A	uc001law.2	chr10:115613859	-	S-phase	TTCGCGC_0.982_-_-133	5-GCGCGAA-CACA-TTTTTA-3
DCLRE1B	uc001eeg.3	chr1:114447914	+	G1/S	TTCCCCC_0.953_+_-75	5-TTCCCCC-AACC-TCTCAC-3
DSCC1	uc003yov.3	chr8:120868170	-	G1/S	TTCCGGG_0.992_-_-6	5-CCCGGAA-ACAC-GCCCAT-3
DTL	uc009xdc.3	chr1:212208918	+	G1/S	TTCCCGC_0.999_+_64	5-TTCCCGC-GGCT-GGGAGA-3
DTL	uc009xdc.3	chr1:212208918	+	G1/S	TTGGCGC_1.000_+_165	5-TTGGCGC-GGAG-TTTGGC-3
DTL	uc009xdc.3	chr1:212208918	+	G1/S	TTCCGCG_0.984_+_-44	5-TTCCGCG-CGCT-GTCAAG-3
DTL	uc009xdc.3	chr1:212208918	+	G1/S	TTGGCGG_1.000_+_177	5-TTGGCGG-CCGG-GGCTTA-3
E2F2	uc001bhe.2	chr1:23857712	-	G1/S	TTGGCGC_1.000_+_-55	5-TTGGCGC-TAAA-AAAAAA-3
E2F2	uc001bhe.2	chr1:23857712	-	G1/S	TTCGCGG_1.000_+_-70	5-TTCGCGG-CACG-ACGTTT-3
E2F2	uc001bhe.2	chr1:23857712	-	G1/S	TTCCGCG_1.000_+_-89	5-TTCCGCG-GGAG-ATCCGA-3
E2F2	uc001bhe.2	chr1:23857712	-	G1/S	TTCCGGG_0.997_+_-152	5-TTCCGGG-GGGG-GGGGGG-3
EME1	uc010dbp.2	chr17:48450580	+	G1/S	TTCCGGG_0.982_+_12	5-TTCCGGG-CCCT-GCGTGG-3
EXO1	uc009xgq.3	chr1:242011492	+	S-phase	TTGCGCG_1.000_-_-4	5-CGCGCAA-ATTG-AAAGGT-3
GINS3	uc010cdj.3	chr16:58426297	+	G1/S	TTCCCGC_0.962_-_73	5-GCGGGAA-ACGA-GTTTCA-3
HELLS	uc009xuo.3	chr10:96305573	+	S-phase	TTCCCGC_0.999_+_-35	5-TTCCCGC-GAAG-GAGAAG-3
HIST1H2AH	uc003niz.3	chr6:27114907	+	S-phase	TTCGCGC_0.996_+_-70	5-TTCGCGC-CCAA-TAGTGT-3
HIST1H2AJ	uc003njn.1	chr6:27782518	-	S-phase	TTCGCGC_0.965_+_-87	5-TTCGCGC-CCAG-TAGAGG-3
HIST1H2AL	uc003njw.3	chr6:27833106	+	S-phase	TTCGCGC_0.986_+_-60	5-TTCGCGC-CCAG-TATTGA-3
HIST1H2BL	uc003njl.3	chr6:27775709	-	S-phase	TTCGCGC_0.997_-_-200	5-GCGCGAA-AAGG-AAGCTG-3
HIST1H3H	uc003njm.3	chr6:27775976	+	S-phase	TTGGCGC_1.000_-_46	5-GCGCCAA-GGCC-AAGACC-3
HIST1H3H	uc003njm.3	chr6:27775976	+	S-phase	TTCGCGC_0.997_+_-74	5-TTCGCGC-CCAG-TAGAGG-3
HIST2H4A	uc001ess.3	chr1:149804220	+	S-phase	TTCCCGC_0.963_+_-76	5-TTCCCGC-CGGC-GCGCTT-3
HIST2H4A	uc001etb.3	chr1:149832725	-	S-phase	TTCCCGC_0.923_+_-78	5-TTCCCGC-CGGC-GCGCTT-3
ID3	uc001bhh.4	chr1:23886285	-	G1/S	TTCGGCG_1.000_+_137	5-TTCGGCG-TCAG-ACCAGC-3
INTS7	uc001hiy.2	chr1:212209002	-	S-phase	TTCCCGC_0.999_-_13	5-GCGGGAA-CCTG-GAGTCC-3
INTS7	uc001hiy.2	chr1:212209002	-	S-phase	TTGGCGC_1.000_-_-88	5-GCGCCAA-ACTG-ACGTCA-3
INTS7	uc001hiy.2	chr1:212209002	-	S-phase	TTGGCGG_1.000_-_-100	5-CCGCCAA-ACTC-CGCGCC-3
INTS7	uc001hiy.2	chr1:212209002	-	S-phase	TTCCGCG_0.984_-_121	5-CGCGGAA-GAAA-AACCAG-3
KIAA0101	uc002ank.3	chr15:64673702	-	S-phase	TTCCCGC_0.996_-_16	5-GCGGGAA-AGAG-ACCAAT-3
KIAA1731	uc009ywb.1	chr11:93394815	+	S-phase	TTGGCGG_1.000_+_-26	5-TTGGCGG-GCGG-TTTGAA-3
KNTC1	uc001ucv.3	chr12:123011808	+	S-phase	TTGGCGG_1.000_-_-17	5-CCGCCAA-TTTA-AGCCTG-3
MCM2	uc011bkm.2	chr3:127317252	+	G1/S	TTCGCGC_0.996_+_5	5-TTCGCGC-GAAA-CCTGGT-3
MCM3	uc011dwu.1	chr6:52149582	-	G1/S	TTCCCGC_1.000_-_18	5-GCGGGAA-GAGT-TCGGAA-3
MCM3	uc011dwu.1	chr6:52149582	-	G1/S	TTCGCGC_0.990_+_38	5-TTCGCGC-CGGG-GTGGAG-3
MCM3	uc011dwu.1	chr6:52149582	-	G1/S	TTCCCGC_0.995_+_-132	5-TTCCCGC-CACC-GCGGGG-3
MCM5	uc003anv.4	chr22:35796115	+	G1/S	TTCCCGC_0.999_+_15	5-TTCCCGC-GAAA-CTCGGC-3
MCM5	uc003anv.4	chr22:35796115	+	G1/S	TTCGCGC_0.998_+_-180	5-TTCGCGC-CAAA-TTGTTC-3
MCM5	uc003anv.4	chr22:35796115	+	G1/S	TTCCGGG_0.948_-_-147	5-CCCGGAA-GGAG-GCGAGG-3
MCM8	uc002wmk.3	chr20:5931297	+	S-phase	TTGGCGC_0.998_-_27	5-GCGCCAA-AAAA-GAATTT-3
MMS22L	uc003ppb.3	chr6:97731052	-	G1/S	TTCCCGC_0.998_-_-16	5-GCGGGAA-TTTC-GCCTGT-3
MSH5	uc003nwu.2	chr6:31707724	+	G1/S	TTCCCGC_0.969_-_128	5-GCGGGAA-AACG-CTGCGA-3
MSH5	uc003nwu.2	chr6:31707724	+	G1/S	TTCCCGC_0.999_-_-136	5-GCGGGAA-GTTT-GAACGT-3
NFATC2IP	uc010vdg.1	chr16:28962317	+	G1/S	TTGGCGC_1.000_+_-181	5-TTGGCGC-CTTG-GTTTCA-3
NPAT	uc001pjz.4	chr11:108093365	-	G1/S	TTCGGCG_1.000_+_-78	5-TTCGGCG-CCTT-TCTTTC-3
ORC1	uc010oni.2	chr1:52870143	-	G1/S	TTGGCGC_0.906_+_25	5-TTGGCGC-GAAG-TTTTCT-3
POLA2	uc010rod.1	chr11:65029431	+	G1/S	TTGGCGG_0.997_+_-21	5-TTGGCGG-GTTT-TTCCGG-3
POLE2	uc001wwu.3	chr14:50155098	-	G1/S	TTGGCGC_0.999_-_160	5-GCGCCAA-ATCG-CAAATA-3
PPM1D	uc002iyt.2	chr17:58677543	+	G1/S	TTGCGCC_0.933_-_19	5-GGCGCAA-CTGC-CTGGCT-3
PPM1D	uc002iyt.2	chr17:58677543	+	G1/S	TTGGCCG_1.000_+_151	5-TTGGCCG-GCGA-GCGCCT-3
PPM1D	uc002iyt.2	chr17:58677543	+	G1/S	TTCGGCG_0.999_+_189	5-TTCGGCG-GGCT-GCGTGG-3
RAD18	uc003brd.3	chr3:9005159	-	S-phase	TTCCCCG_1.000_-_16	5-CGGGGAA-TTTC-GAGTGG-3
RAD18	uc003brd.3	chr3:9005159	-	S-phase	TTCCGGC_0.927_+_-45	5-TTCCGGC-AGGC-TCCGCG-3
RAD51	uc001zmi.4	chr15:40987326	+	S-phase	TTGGCGG_0.990_+_38	5-TTGGCGG-GAAT-TCTGAA-3
RAD51AP1	uc010seq.2	chr12:4647949	+	S-phase	TTCCCGC_0.993_-_86	5-GCGGGAA-TTGA-AACCGC-3
RAD54L	uc001cpl.2	chr1:46713366	+	S-phase	TTCGGCG_0.999_-_-29	5-CGCCGAA-CTCA-TCGAAC-3
RAD54L	uc001cpl.2	chr1:46713366	+	S-phase	TTGGCGG_0.939_+_42	5-TTGGCGG-GTCG-GTGAGT-3
RBL1	uc002xgj.1	chr20:35724410	-	G1/S	TTGGCGC_0.999_+_-6	5-TTGGCGC-AGGT-GGTTGT-3
RBL1	uc002xgj.1	chr20:35724410	-	G1/S	TTCGCGC_0.999_+_-16	5-TTCGCGC-GCTT-TGGCGC-3
RFC4	uc011bsd.2	chr3:186524290	-	S-phase	TTCCCGC_0.982_-_40	5-GCGGGAA-CTGA-GGCGAC-3
RMI1	uc004anq.4	chr9:86595636	+	S-phase	TTCCCGC_0.997_-_64	5-GCGGGAA-GAGG-TAAAAA-3
RMI1	uc004anq.4	chr9:86595636	+	S-phase	TTCGCGC_1.000_+_-104	5-TTCGCGC-ACTC-ACTAGC-3
RMI2	uc002daw.1	chr16:11439310	+	G1/S	TTGGCGG_0.992_+_-26	5-TTGGCGG-GAAA-GCGGAG-3
RPA2	uc001bpe.1	chr1:28241236	-	S-phase	TTCCCGC_1.000_-_153	5-GCGGGAA-GGCG-TTTGTG-3
RPA2	uc001bpe.1	chr1:28241236	-	S-phase	TTGGCGC_0.959_+_-170	5-TTGGCGC-GAAC-CTGAGC-3
RRM1	uc010qyc.2	chr11:4115923	+	S-phase	TTCCCGC_0.998_-_132	5-GCGGGAA-GGGG-ATTTGG-3
SLBP	uc003gdi.1	chr4:1714030	-	G1/S	TTGGGGG_0.999_+_-34	5-TTGGGGG-CGGG-GCGCGC-3
SUPT16H	uc001waq.2	chr14:21852425	-	G1/S	TTCGCGG_1.000_-_57	5-CCGCGAA-AATC-GACTCT-3
TCF19	uc003nst.3	chr6:31126302	+	G1/S	TTGCCGC_0.993_-_-138	5-GCGGCAA-CCCG-GGAAAA-3
TCF19	uc003nst.3	chr6:31126302	+	G1/S	TTCCCGG_0.999_-_9	5-CCGGGAA-TTCC-GAAGGA-3
TCF19	uc003nst.3	chr6:31126302	+	G1/S	TTCCCGG_1.000_-_-130	5-CCGGGAA-AACT-TGTGAA-3
THAP10	uc002asv.3	chr15:71184772	-	G1/S	TTCGCGC_1.000_-_-103	5-GCGCGAA-ATTT-GTATCC-3
THAP8	uc002oda.1	chr19:36545664	-	G1/S	TTCCCGC_1.000_-_-127	5-GCGGGAA-AGCC-GGCGCC-3
TIPIN	uc010ujo.1	chr15:66649054	-	G1/S	TTGGCGC_0.956_+_-35	5-TTGGCGC-CAAA-CGCTGC-3
UNG	uc001tnz.2	chr12:109535398	+	G1/S	TTGGCGC_0.929_+_-4	5-TTGGCGC-CAAT-TGCTGA-3
USP1	uc001daj.2	chr1:62901974	+	S-phase	TTGGCGC_0.995_-_118	5-GCGCCAA-TGAG-AGCGGA-3
USP37	uc010zkg.2	chr2:219433084	-	G1/S	TTCCCGC_1.000_+_27	5-TTCCCGC-CATC-AGCCGC-3
WDHD1	uc001xbn.2	chr14:55493819	-	G1/S	TTCCCGC_1.000_-_23	5-GCGGGAA-GCAG-CTCTTG-3
XPO1	uc002sbk.3	chr2:61765418	-	G1/S	TTCCCCC_0.933_-_171	5-GGGGGAA-CCAC-CAGTCG-3
XRCC2	uc003wld.3	chr7:152373250	-	G1/S	TTCCCGC_0.973_-_44	5-GCGGGAA-AGTT-GAGTCT-3
ZNF367	uc004awf.3	chr9:99180669	-	G1/S	TTCCCGC_1.000_-_-5	5-GCGGGAA-AAGC-CGGGGC-3
ZNF367	uc004awf.3	chr9:99180669	-	G1/S	TTCGCGC_1.000_-_-19	5-GCGCGAA-ATGT-AACGCG-3
ZNF367	uc004awf.3	chr9:99180669	-	G1/S	TTCCGCC_1.000_+_-29	5-TTCCGCC-CAGG-CGCGAA-3
ZNF367	uc004awf.3	chr9:99180669	-	G1/S	TTGGGGG_0.991_+_39	5-TTGGGGG-CTCA-GCGCCG-3
